# Supplementary material for: Long-Term Follow-Up of COVID-19 Convalescents—Immune Response Associated with Reinfection Rate and Symptoms
Source: Viruses. 2023 Oct 17;15(10):2100. doi: 10.3390/v15102100 (PMC10611319; doi:10.3390/v15102100)
Supplement: Supplementary file 1 [file viruses-15-02100-s001.zip]

Archive with 1 entries (1 files):
- viruses-2628612-supplementary.pdf
